# Supplementary material for: MicroRNA-223 Suppresses Human Hepatic Stellate Cell Activation Partly via Regulating the Actin Cytoskeleton and Alleviates Fibrosis in Organoid Models of Liver Injury
Source: Int J Mol Sci. 2022 Aug 19;23(16):9380. doi: 10.3390/ijms23169380 (PMC9409493; doi:10.3390/ijms23169380)
Supplement: Supplementary file 1 [file ijms-23-09380-s001.zip]

Archive with 1 entries (1 files):
- ijms-1831823-supplementary.pdf
